# Supplementary material for: A probabilistic generative model for quantification of DNA modifications enables analysis of demethylation pathways
Source: Genome Biol. 2016 Mar 14;17:49. doi: 10.1186/s13059-016-0911-6 (PMC4792102; doi:10.1186/s13059-016-0911-6)
Supplement: Additional file 1: — A Stan implementation of the Lux method with documentation and a preprocessed data set. (TBZ2 9 kb) [file 13059_2016_911_MOESM1_ESM.tbz2]

Archive with 12 entries (11 files):
- ./._Additional_file_1
- Additional_file_1
- Additional_file_1/._bf.py
- Additional_file_1/bf.py
- Additional_file_1/._LICENSE
- Additional_file_1/LICENSE
- Additional_file_1/._lux.stan
- Additional_file_1/lux.stan
- Additional_file_1/._parse.py
- Additional_file_1/parse.py
- Additional_file_1/._README.md
- Additional_file_1/README.md
