# Supplementary material for: A probabilistic generative model for quantification of DNA modifications enables analysis of demethylation pathways
Source: Genome Biol. 2016 Mar 14;17:49. doi: 10.1186/s13059-016-0911-6 (PMC4792102; doi:10.1186/s13059-016-0911-6)
Supplement: Additional file 1: — A Stan implementation of the Lux method with documentation and a preprocessed data set. (TBZ2 9 kb) [file 13059_2016_911_MOESM1_ESM.tbz2 › Additional_file_1/bf.py]

#!/usr/bin/env python

import sys
import os.path
import re
import numpy
import scipy.stats
import scipy.special
import argparse

def diff_dirichlet_density_at_origin(a,a2):
  a = numpy.array(a)
  a2 = numpy.array(a2)
  if len(a) != 3 or len(a2) != 3:
    sys.exit('error: both concentration parameters should have three elements')

  return (scipy.special.gamma(numpy.sum(a))*scipy.special.gamma(numpy.sum(a2)))/ \
    (numpy.prod(scipy.special.gamma(a))*numpy.prod(scipy.special.gamma(a2)))* \
    numpy.prod(scipy.special.gamma(a+a2-1))/scipy.special.gamma(numpy.sum(a+a2)-3)

def calculate_bf(chains):
  samples = [{},{}]
  # read the HMC chain files
  for n,filename in enumerate(chains):
    with open(filename,'r') as f:
      labels_flag = False
      adaptation_flag = False

      indices = {}
      sample_index = 0

      # go through the lines of the HMC chain file
      for line in f:
        # comment lines
        if line[0] == '#':
          # let us figure out how many samples there are
          if line.strip().startswith('#     num_samples ='):
            n_samples = int(re.match('#     num_samples = ([0-9]+) \(Default\)',line.strip()).group(1))
          # to make sure that we do not take warmup samples
          if line.strip() == '# Adaptation terminated':
            adaptation_flag = True
          continue

        # the first nonempty and noncomment line has the column headers
        if not labels_flag and len(line.strip().split(',')) > 1:
          # get the column indices of the mu variables and initialize sample arrays
          labels = line.strip().split(',')
          mu_indices = numpy.where([label.startswith('mu.') for label in labels])[0]
          for mu_index in mu_indices:
            index,component = map(int,re.match('mu\.([0-9]+)\.([1-3]{1})',labels[mu_index]).group(1,2))
            if not samples[n].has_key(index):
              indices[index] = [None,None,None]
              samples[n][index] = numpy.nan*numpy.zeros((n_samples,3))
            if indices[index][component-1] != None:
              sys.exit('error: the header %s is found more than once in the file %s'%(labels[mu_index],filename))
            indices[index][component-1] = mu_index
          labels_flag = True
          continue

        # after seeing the '# Adaptatation terminated' line all the nonempty and noncomment lines should be sample lines
        if adaptation_flag and len(line.strip().split(',')) > 1:
          fields = line.strip().split(',')
          for mu_index in indices.iterkeys():
            if indices[mu_index][0] == None:
              sys.exit('error: the variable mu.%d.1 is not found in the file %s'%(mu_index,filename))
            elif indices[mu_index][1] == None:
              sys.exit('error: the variable mu.%d.2 is not found in the file %s'%(mu_index,filename))
            elif indices[mu_index][2] == None:
              sys.exit('error: the variable mu.%d.3 is not found in the file %s'%(mu_index,filename))
            samples[n][mu_index][sample_index,0] = fields[indices[mu_index][0]]
            samples[n][mu_index][sample_index,1] = fields[indices[mu_index][1]]
            samples[n][mu_index][sample_index,2] = fields[indices[mu_index][2]]
          sample_index += 1

  
  # check that the chains have the same mu variables
  if not (numpy.sort(samples[0].keys()) == numpy.sort(samples[1].keys())).all():
    sys.exit('error: the number of mu variables or their indices differ between the two chains')

  # go through all the mu variables
  for mu_index in numpy.sort(samples[0].keys()):

    # calculate all the pair-wise differences between the samples of the two chains
    Delta_theta = numpy.vstack(((numpy.array([samples[0][mu_index][:,0]]).T - samples[1][mu_index][:,0]).flatten(1),(numpy.array([samples[0][mu_index][:,1]]).T - samples[1][mu_index][:,1]).flatten(1)))

    # kernel density estimation
    density = scipy.stats.kde.gaussian_kde(Delta_theta,bw_method='scott')
    density.set_bandwidth(bw_method=density.factor/4.)

    # calculate the savage-dickey density ratio
    print 'mu[%d]\t%f'%(mu_index,diff_dirichlet_density_at_origin([0.8,0.8,0.8],[0.8,0.8,0.8])/density.evaluate([0,0]))

if __name__ == '__main__':
  parser = argparse.ArgumentParser(description='Calculates Bayes factor between two conditions based on the Stan HMC output chains')
  parser.add_argument('-c1','--chain-1',action='store',dest='chain1',type=str,required=True,help='output chain of the first condition')
  parser.add_argument('-c2','--chain-2',action='store',dest='chain2',type=str,required=True,help='output chain of the second condition')
  parser.add_argument('-v','--version',action='version',version='%(prog)s 0.666')

  options = parser.parse_args()
  if not os.path.isfile(options.chain1):
    sys.exit('error: %s is not a file'%(options.chain1))
  if not os.path.isfile(options.chain2):
    sys.exit('error: %s is not a file'%(options.chain2))

  calculate_bf([options.chain1,options.chain2])
