# Supplementary material for: A probabilistic generative model for quantification of DNA modifications enables analysis of demethylation pathways
Source: Genome Biol. 2016 Mar 14;17:49. doi: 10.1186/s13059-016-0911-6 (PMC4792102; doi:10.1186/s13059-016-0911-6)
Supplement: Additional file 2: — A small example data set. (TBZ2 8 kb) [file 13059_2016_911_MOESM2_ESM.tbz2]

Archive with 8 entries (7 files):
- ./._Additional_file_2
- Additional_file_2
- Additional_file_2/._dp_cytosines_data_data.R
- Additional_file_2/dp_cytosines_data_data.R
- Additional_file_2/._dp_cytosines_data_init.R
- Additional_file_2/dp_cytosines_data_init.R
- Additional_file_2/._README
- Additional_file_2/README
