# Supplementary material for: A probabilistic generative model for quantification of DNA modifications enables analysis of demethylation pathways
Source: Genome Biol. 2016 Mar 14;17:49. doi: 10.1186/s13059-016-0911-6 (PMC4792102; doi:10.1186/s13059-016-0911-6)
Supplement: Additional file 2: — A small example data set. (TBZ2 8 kb) [file 13059_2016_911_MOESM2_ESM.tbz2 › Additional_file_2/dp_cytosines_data_data.R]

mu_mu_bsEff <- 2.000000
sigma_mu_bsEff <- 1.290000
mu_sigma_bsEff <- 0.400000
sigma_sigma_bsEff <- 0.500000
mu_mu_bsBEff <- -3.000000
sigma_mu_bsBEff <- 1.290000
mu_sigma_bsBEff <- 0.400000
sigma_sigma_bsBEff <- 0.500000
mu_mu_oxEff <- 2.000000
sigma_mu_oxEff <- 1.290000
mu_sigma_oxEff <- 0.400000
sigma_sigma_oxEff <- 0.500000
mu_mu_seqErr <- -3.000000
sigma_mu_seqErr <- 1.290000
mu_sigma_seqErr <- 0.400000
sigma_sigma_seqErr <- 0.500000
g_a <- 2.000000
g_b <- 0.333333
N <- 4
R <- 3
N_control <- 88
bsC <- structure(c(80241,5383,3,221,74794,3331,1,175,115063,4366,5,272), .Dim=c(4,3))
bsTot <- structure(c(84392,5612,5550,84066,78710,3468,3444,78446,121149,4549,4505,120714), .Dim=c(4,3))
oxC <- structure(c(33209,12759,14,86,51261,13353,16,133,58958,5678,7,132), .Dim=c(4,3))
oxTot <- structure(c(51724,16823,16662,51542,80301,17876,17732,80027,86394,7049,6977,86071), .Dim=c(4,3))
bsC_control <- structure(c(3,0,0,0,2,1,1,1,0,3,1,0,0,0,2,3,2,1,3,1,0,4,1,1,1,0,293,163,201,215,199,221,210,217,228,255,247,218,217,95,149,135,135,119,186,225,136,89,171,215,317,192,108,27015,27125,26954,27152,27058,27124,27102,27061,27093,27165,27203,27196,27159,27181,27147,27136,27245,27181,27056,27096,27114,27089,27084,27035,27076,26445,27006,27043,27063,27061,27045,27077,27019,26977,26966,2,2,0,1,0,2,0,1,1,0,0,4,1,0,0,0,0,1,2,0,0,2,0,0,1,0,217,154,227,205,192,181,226,213,224,282,273,244,214,82,153,148,131,130,204,258,130,86,166,238,332,219,101,7628,7704,7681,7768,7782,7779,7778,7795,7757,7790,7778,7770,7790,7797,7791,7798,7824,7813,7804,7783,7789,7778,7782,7792,7805,7638,7766,7723,7752,7750,7721,7722,7705,7707,7686,1,0,0,1,1,0,0,2,0,0,0,2,1,0,1,2,2,1,0,0,1,0,2,1,0,1,235,164,228,225,229,195,254,229,221,273,248,278,220,90,159,134,142,139,220,293,152,108,209,277,355,212,134,12485,12603,12580,12706,12699,12693,12686,12739,12682,12714,12691,12661,12737,12741,12707,12734,12779,12762,12686,12706,12709,12709,12686,12717,12706,12476,12654,12640,12643,12654,12614,12578,12587,12561,12560), .Dim=c(88,3))
bsTot_control <- structure(c(2380,2370,2383,2382,2378,2378,2386,2386,2385,2386,2387,2379,2387,2383,2388,2384,2385,2385,2387,2387,2385,2383,2377,2382,2375,2341,2906,2914,2923,2931,2935,2915,2939,2941,2942,2914,2925,2910,2939,2941,2845,2941,2934,2924,2924,2926,2920,2912,2916,2918,2902,2905,2893,27161,27439,27363,27491,27489,27485,27512,27514,27488,27517,27517,27512,27515,27516,27512,27514,27508,27517,27420,27497,27508,27500,27493,27485,27491,26873,27460,27459,27411,27446,27432,27397,27368,27380,27338,1492,1486,1496,1498,1496,1494,1503,1507,1507,1512,1514,1514,1515,1516,1514,1508,1509,1514,1513,1512,1511,1510,1506,1506,1496,1459,3310,3330,3333,3344,3349,3340,3357,3361,3362,3322,3355,3339,3359,3358,3234,3353,3351,3348,3340,3332,3328,3325,3326,3324,3309,3312,3296,7675,7803,7787,7863,7868,7865,7877,7882,7875,7885,7884,7883,7884,7887,7888,7887,7887,7887,7871,7888,7888,7889,7882,7885,7881,7735,7868,7866,7855,7861,7843,7821,7809,7812,7804,1486,1481,1487,1486,1484,1486,1491,1495,1495,1503,1504,1504,1509,1507,1504,1493,1499,1500,1499,1497,1497,1492,1484,1481,1469,1440,3333,3358,3359,3379,3382,3367,3395,3402,3412,3373,3400,3385,3404,3399,3277,3386,3382,3369,3374,3364,3352,3337,3342,3343,3329,3336,3321,12557,12744,12730,12834,12842,12848,12859,12866,12844,12868,12869,12876,12878,12878,12880,12883,12879,12878,12842,12875,12876,12873,12869,12869,12862,12645,12838,12838,12819,12827,12821,12786,12761,12764,12742), .Dim=c(88,3))
oxC_control <- structure(c(0,1,0,0,0,0,0,0,0,0,0,0,0,0,0,0,1,0,1,0,0,0,1,1,1,0,4,3,7,5,4,3,5,0,4,5,6,9,1,2,2,0,6,3,2,10,6,1,7,8,5,4,5,17322,17410,17326,17480,17423,17437,17439,17431,17440,17443,17481,17430,17455,17497,17463,17441,17535,17503,17404,17433,17433,17461,17439,17401,17452,17071,17421,17412,17403,17417,17392,17391,17352,17322,17339,0,0,0,1,0,0,0,0,0,0,0,2,1,0,0,0,0,0,0,0,0,2,0,1,0,0,5,3,5,4,3,4,5,6,10,5,10,5,7,4,5,7,4,5,5,5,4,8,4,11,12,11,6,14749,14915,14856,15029,15026,15052,15050,15050,14978,15063,15054,15023,15077,15101,15027,15069,15093,15093,15046,15042,15034,15051,15022,15018,15032,14737,14995,14973,14981,14974,14995,14947,14930,14928,14920,0,0,0,0,0,0,0,0,0,1,0,0,0,0,0,0,1,0,0,0,0,0,0,0,0,0,1,0,2,2,1,2,0,0,3,5,1,1,0,2,1,0,0,2,1,4,0,3,1,0,1,4,2,25174,25453,25373,25649,25654,25698,25622,25719,25619,25684,25696,25633,25654,25724,25695,25706,25790,25757,25672,25707,25685,25711,25680,25658,25666,25126,25618,25574,25617,25559,25529,25503,25517,25428,25449), .Dim=c(88,3))
oxTot_control <- structure(c(588,584,588,589,586,586,589,589,589,589,589,591,591,590,591,588,591,591,590,591,589,589,588,587,583,576,669,672,670,673,675,672,675,676,676,652,675,672,676,675,636,674,674,671,671,672,670,671,671,670,668,668,664,17438,17637,17610,17694,17698,17688,17707,17712,17693,17716,17715,17706,17715,17713,17716,17712,17708,17715,17655,17704,17710,17708,17701,17699,17702,17327,17672,17678,17650,17663,17651,17621,17587,17598,17581,646,644,646,646,647,646,648,648,648,658,659,659,660,660,658,659,659,655,652,653,652,653,645,646,638,624,926,933,931,935,936,934,938,940,941,934,939,932,943,941,889,931,927,924,923,919,914,916,915,915,912,915,912,14868,15093,15079,15208,15220,15224,15239,15246,15241,15256,15258,15260,15262,15264,15261,15264,15260,15264,15234,15262,15267,15266,15254,15253,15247,14939,15221,15223,15203,15214,15209,15181,15146,15166,15148,138,138,138,137,136,137,137,134,134,134,133,131,128,127,126,122,119,111,110,109,105,106,105,104,103,99,177,178,176,180,180,179,179,178,178,175,178,175,176,175,163,170,167,167,166,163,163,162,163,162,161,160,159,25340,25756,25745,25958,25968,25978,25995,26025,25980,26037,26033,26028,26043,26054,26057,26060,26052,26055,25991,26044,26057,26050,26040,26036,26036,25475,25992,25998,25938,25979,25952,25902,25853,25866,25828), .Dim=c(88,3))
alpha <- structure(c(0.8,0.8,0.8,0.8,0.8,0.8,0.8,0.8,0.8,0.8,0.8,0.8), .Dim=c(4,3))
alpha_control <- structure(c(998.0,998.0,998.0,998.0,998.0,998.0,998.0,998.0,998.0,998.0,998.0,998.0,998.0,998.0,998.0,998.0,998.0,998.0,998.0,998.0,998.0,998.0,998.0,998.0,998.0,998.0,6.0,6.0,6.0,6.0,6.0,6.0,6.0,6.0,6.0,6.0,6.0,6.0,6.0,6.0,6.0,6.0,6.0,6.0,6.0,6.0,6.0,6.0,6.0,6.0,6.0,6.0,6.0,1.0,1.0,1.0,1.0,1.0,1.0,1.0,1.0,1.0,1.0,1.0,1.0,1.0,1.0,1.0,1.0,1.0,1.0,1.0,1.0,1.0,1.0,1.0,1.0,1.0,1.0,1.0,1.0,1.0,1.0,1.0,1.0,1.0,1.0,1.0,1.0,1.0,1.0,1.0,1.0,1.0,1.0,1.0,1.0,1.0,1.0,1.0,1.0,1.0,1.0,1.0,1.0,1.0,1.0,1.0,1.0,1.0,1.0,1.0,1.0,1.0,2.0,2.0,2.0,2.0,2.0,2.0,2.0,2.0,2.0,2.0,2.0,2.0,2.0,2.0,2.0,2.0,2.0,2.0,2.0,2.0,2.0,2.0,2.0,2.0,2.0,2.0,2.0,998.0,998.0,998.0,998.0,998.0,998.0,998.0,998.0,998.0,998.0,998.0,998.0,998.0,998.0,998.0,998.0,998.0,998.0,998.0,998.0,998.0,998.0,998.0,998.0,998.0,998.0,998.0,998.0,998.0,998.0,998.0,998.0,998.0,998.0,998.0,1.0,1.0,1.0,1.0,1.0,1.0,1.0,1.0,1.0,1.0,1.0,1.0,1.0,1.0,1.0,1.0,1.0,1.0,1.0,1.0,1.0,1.0,1.0,1.0,1.0,1.0,72.0,72.0,72.0,72.0,72.0,72.0,72.0,72.0,72.0,72.0,72.0,72.0,72.0,72.0,72.0,72.0,72.0,72.0,72.0,72.0,72.0,72.0,72.0,72.0,72.0,72.0,72.0,1.0,1.0,1.0,1.0,1.0,1.0,1.0,1.0,1.0,1.0,1.0,1.0,1.0,1.0,1.0,1.0,1.0,1.0,1.0,1.0,1.0,1.0,1.0,1.0,1.0,1.0,1.0,1.0,1.0,1.0,1.0,1.0,1.0,1.0,1.0), .Dim=c(88,3))
