# Supplementary material for: A probabilistic generative model for quantification of DNA modifications enables analysis of demethylation pathways
Source: Genome Biol. 2016 Mar 14;17:49. doi: 10.1186/s13059-016-0911-6 (PMC4792102; doi:10.1186/s13059-016-0911-6)
Supplement: Additional file 2: — A small example data set. (TBZ2 8 kb) [file 13059_2016_911_MOESM2_ESM.tbz2 › Additional_file_2/dp_cytosines_data_init.R]

mu_bsEff <- 1.914333
sigma_bsEff <- 0.548147
mu_bsBEff <- -3.055895
sigma_bsBEff <- 0.888021
mu_oxEff <- 2.905703
sigma_oxEff <- 1.613520
mu_seqErr <- -1.892574
sigma_seqErr <- 1.973216
raw_bsEff <- c(-0.533611423172,0.397494058372,0.550384244104)
raw_bsBEff <- c(0.786784644083,-0.0450572543099,0.468532375648)
raw_oxEff <- c(-0.885518659742,-3.60462578922,-0.287559171057)
raw_seqErr <- c(0.225633422775,-0.515354904789,1.80067545342)
g <- c(1.10753283051,3.96058022801,8.91410073841,3.23853788472)
theta <- structure(c(0.798700866648,0.0586407734874,0.00168854638046,0.168632531285,0.0866760803743,0.316097335184,0.0279052530332,0.700905931712,0.78255820514,0.0729397236196,0.134995778747,0.538398038872,0.190534101526,0.561024509575,0.124412908147,0.0923333528886,0.200873707664,0.608691113201,0.600478043017,0.0798644176096,0.0626266524781,0.110918231507,0.843564832349,0.381723892779,0.0107650318262,0.380334716938,0.873898545472,0.739034115826,0.712450211961,0.0752115516144,0.37161670395,0.219229650679,0.154815142382,0.816142044873,0.0214393889041,0.079878068349), .Dim=c(4,3,3))
theta_control <- structure(c(0.997810430415,0.99798534749,0.998101340597,0.998504458104,0.998497567972,0.999472861815,0.998605731392,0.996236112045,0.996743035394,0.998262924432,0.995866720788,0.994780502069,0.997809107173,0.998524667919,0.997748846624,0.998799555684,0.99814013845,0.998751638435,0.999585971922,0.999228055352,0.998581536098,0.998328839133,0.997836335566,0.998742326634,0.998506563959,0.997602588876,0.0968462487477,0.0439140046729,0.0374263144383,0.052228722138,0.107943701381,0.0950725649835,0.0793841942537,0.0681249868657,0.102124408855,0.118574114656,0.0696670900413,0.0679696954608,0.0944304113866,0.0612390503866,0.114774822232,0.0525024454482,0.0696134459615,0.098018303412,0.0446395848456,0.0244028775405,0.0472627970572,0.0265660766755,0.0903532303791,0.0681881853529,0.0662223643025,0.121682213096,0.0803485541542,0.00434361118275,0.0036710274394,0.000472855788491,0.000758367262853,0.000114441950998,0.00110422442892,0.000287541740285,0.00242584334261,0.000254212333831,3.4700124934e-06,0.00154445905155,0.000677039477336,0.00133490682363,0.000438773492229,0.00168357796789,0.000228846152593,0.00113702160768,0.000826970479834,0.000664574116819,0.000210763255963,0.000425797799501,0.000757035703331,0.000518354224878,0.00260669706026,0.000454143493327,0.000366692783836,0.000690349172799,0.000354096821672,0.000319874134537,0.00126545284241,0.000671825371344,0.00127764687635,0.000653909324267,0.00269424102287,0.000554600578461,0.998729718158,0.999245730823,0.999640012328,0.998884575742,0.997737702361,0.999463353861,0.997667720382,0.999561186811,0.999228415552,0.998254063507,0.996442806775,0.998733951332,0.999188660896,0.997254413392,0.996760451034,0.997607056616,0.998265246797,0.996179746725,0.99641098672,0.999213169866,0.998518238574,0.999197575813,0.998569297305,0.998736845111,0.99667081405,0.997536156296,0.0827637039889,0.0523588749727,0.0547584611979,0.0893252357279,0.101833293663,0.0902146890289,0.0613831040187,0.076439461392,0.105447921879,0.101236450649,0.0563692368363,0.0813730820146,0.0315569405693,0.0561069075443,0.0610547903341,0.0819198241298,0.0195678979991,0.0678248485193,0.0387087079352,0.0848014836277,0.0894800514386,0.046435164784,0.101419599018,0.0994017928287,0.119350191127,0.0721996548043,0.0961741982548,0.000544313669646,0.000842632083257,0.000563927320245,0.00181262680421,0.000839556006197,0.00157065822672,0.00217425166463,0.00118009448696,0.000551601028449,9.26763316483e-06,0.000210975556603,0.00146854144396,0.00175296265888,0.00125248094849,0.00297383195264,0.000211636695227,0.000180408269253,0.000276733036416,0.0048373701547,6.3670640296e-05,0.000218087922666,0.000326275175686,0.0017578856931,0.00183899071769,5.41277656028e-05,0.000897609080481,0.00364588331997,0.000670125670055,0.00232680208693,0.000202979323061,0.00213209660341,0.00103700229898,0.00326313579996,0.000458787918044,0.000652476967486,0.99787003655,0.999423698303,0.997154220201,0.99684210234,0.998644559982,0.996975792745,0.998625627069,0.997961272677,0.999315922306,0.996632178178,0.999182913385,0.994290892427,0.993450039038,0.996116563644,0.997931259986,0.993327607394,0.99893689429,0.997077320807,0.998961311753,0.995742257111,0.9976929062,0.997432829835,0.997385312844,0.99475218193,0.997626755754,0.999031278768,0.177038885197,0.0617786436536,0.0814083789546,0.0482075436586,0.0840473118282,0.0842671716999,0.0473354266815,0.182982184893,0.0658585822501,0.0784867402749,0.0690247204819,0.0371950332061,0.086129919598,0.0558871752815,0.0410396052337,0.0983512732077,0.0300354231403,0.0747527835148,0.149083022525,0.0240539414431,0.0683807297376,0.0535664864839,0.0606992712708,0.0559197967425,0.123247324551,0.0636440004944,0.0546780835822,0.000418412665487,0.000516241707971,0.00108261746121,3.55981206047e-05,0.00155150325216,0.00011515008318,0.000768547836567,0.000977567501877,0.000854081559172,0.000275925287469,5.39876413402e-06,0.00150460131112,0.000913841001632,0.00029013313981,0.00146538837301,0.000966654627046,0.00132649807446,0.000797577224187,0.000784855224253,0.0029648936264,0.000894852524975,4.03635967715e-05,0.000315034356035,0.000812552215758,0.00251047473405,4.21430137263e-05,0.00197027633997,0.000414674850699,0.00109020288048,0.000779778830454,0.00304532086194,0.00102312097561,0.00051686437361,0.000257423960407,0.000534024883748,0.000323654193914,0.000720547922244,0.000356769778223,0.00017012701268,0.000437444272495,0.000172699456478,0.00035237000862,0.0021860067894,0.00286357081206,0.00167613152269,0.000344128859589,0.001040559152,0.00207360654138,0.000563299891717,2.26211167363e-05,0.000302327250534,0.00175672729248,0.000580815565238,0.000139764393437,0.000491270927027,0.00073498590911,0.000724200170324,0.00188857074624,6.50279166687e-05,0.00128010972917,0.00199698017233,0.011753938218,0.0278470387922,0.0304321916497,0.0291379088657,0.00769655480876,0.00324754722636,0.0208318911558,0.0270266821008,0.0381064096394,0.0502810531817,0.00185717451899,0.0108278300916,0.0111106124962,0.0120503273622,0.0230202437233,0.0109107512604,0.0107565874955,0.0278607726874,0.00726243662825,0.0313589010375,0.050776180123,0.037357280425,0.0145932140467,0.00981099362103,0.00911293244126,0.0510872093708,0.049120357165,0.994310817904,0.996248845658,0.999254212851,0.998596479411,0.999061528975,0.998422159826,0.995758266164,0.996900902673,0.999025989751,0.999474586289,0.9962470557,0.997627907509,0.996695188257,0.99822925688,0.996887469648,0.998914338231,0.994523542673,0.998773853773,0.999164824576,0.998822517451,0.998158302563,0.999168910172,0.99757703782,0.996089593195,0.99654417843,0.998288661029,0.997688491978,0.999479782201,0.99914823306,0.997295082065,0.997527432796,0.997335554564,0.999118368617,0.997144289451,0.998665705323,7.50615927151e-05,0.000718288006432,2.50509773356e-05,0.000107974521672,0.00153737390818,0.000258382694716,0.000524520974837,8.46596826283e-05,0.000464777856134,0.000164194259941,0.00224029348366,0.00010092669856,0.000214650793646,0.00125666474103,0.00180278302429,0.000512501280702,0.00153078496797,0.0033177100786,0.000987343251514,0.000577425214404,0.000792765074012,0.000650648068329,0.000994915225945,0.00105394654318,0.00297710816408,0.000744337341652,0.00309668147345,0.0123724388283,0.0110262469466,0.0171188789571,0.0183925685709,0.0230742900409,0.0691829377188,0.0183911502192,0.00123581381313,0.0481712322745,0.0364886940521,0.0272777484317,0.00539357305566,0.0558731106393,0.00459755850155,0.0311325133859,0.0128974853976,0.0259826520357,0.0147816252819,0.00242384366755,0.0265689257888,0.00611462694107,0.0311311143312,0.00401705480826,0.02000202229,0.000738732442406,0.0419524198753,0.997665891962,0.997055870984,0.998364995008,0.995895229948,0.997925453055,0.998294459905,0.997029709653,0.998561727435,0.999033007239,0.999288339997,0.999258106806,0.995936814536,0.998026439584,0.997703726855,0.996483042199,0.999653864872,0.998838509023,0.998653836879,0.995123529236,0.999663200314,0.999692066599,0.998368646212,0.997779407167,0.997423501683,0.999102809163,0.999038864058,0.996318275702,0.998623704349,0.99563665804,0.999427535489,0.996604510956,0.998815197961,0.996578948641,0.997978886934,0.998978766978,0.00144197006412,0.000493654900904,0.00213893050723,0.000580464803633,0.000141791584939,0.00287189480998,0.000496155274437,0.000390992253716,0.000257546063964,0.000780293022574,0.000157609731768,0.00218898551461,0.00234936879579,0.00176726514014,0.000569941696478,0.00368513434737,0.000194955664915,0.00244905297355,0.000173071243509,0.00117177032801,0.000322449820251,0.00202211517001,0.00240637308949,0.00245839153932,0.00075952424661,0.000738818151538,0.0290404622241,0.0238454937201,0.0243239072384,0.0353466145001,0.013567071678,0.0233974709049,0.0295314001741,0.00785598967134,0.062361053518,0.00378122152292,0.011390539104,0.0522051844104,0.0280201462841,0.0188878584443,0.00951856832441,0.0244473711609,0.0252732760659,0.0198734367128,0.00488427909219,0.0269325771831,0.0214749141155,0.0493424255972,0.0154662626378,0.0089885371602,0.00513711754883,0.0157571087977,0.0375907335495,0.997912146984,0.998050867739,0.99731520969,0.999430181464,0.997942180745,0.997992297956,0.99756324562,0.998048892488,0.99845164936,0.999260569567,0.998647089028,0.99725708051,0.997846006928,0.999460832031,0.997066718235,0.998421128911,0.998539525651,0.998294446921,0.998966114329,0.996043907497,0.998372542982,0.999439011385,0.9981842675,0.995239314743,0.994703226376,0.999698264499,0.997986032718,0.99782865539,0.998155050713,0.99902068971,0.995487247497,0.998743823448,0.999112319843,0.999427648888,0.999091906034,0.00186591539089,0.00129410458814,0.00154188962438,0.00132541488381,0.00106498775593,0.000354438728934,0.00104189859894,0.00157788116567,0.0003933937942,6.09440452131e-05,0.00378915035258,0.00417893877924,0.000117286285462,0.000912032188993,0.00222853225878,0.000898117065263,0.000103134257734,0.000667545999718,0.000274263684375,0.000280673721214,0.000683477992998,0.000946960696899,0.000275093688171,0.00119264544889,0.000213326312295,0.000400430951248,0.891399813034,0.928238956535,0.932141493912,0.918633368996,0.88435974381,0.90167988779,0.899783914591,0.904848331034,0.859769181506,0.831144832163,0.92847573544,0.921202474448,0.894458976117,0.926710622251,0.862204934045,0.936586803291,0.919629966543,0.874120923901,0.948097978526,0.944238221422,0.90196102282,0.9360766429,0.895053555574,0.922000821026,0.924664703256,0.827230577533,0.870531088681,0.00134557091359,8.01269026792e-05,0.000272931360592,0.000645153326448,0.0008240290741,0.000473615744739,0.00395419209591,0.000673253984494,0.000719797915016,0.000521943698009,0.00220848524828,0.00169505301336,0.00196990491908,0.00133196962746,0.00142895238417,0.000856815616719,0.00433943571897,0.000399175746681,0.000170601306937,0.000966719292694,0.00141589963711,7.40541245604e-05,0.00190460795472,0.0013037097452,0.00300167807669,0.00134464618717,0.0016211588496,0.000166120977392,0.000531892805497,0.00143946509226,0.00180074183253,0.00138679855972,0.000227722058446,0.000161469526075,0.00077969409829,0.00119522024909,3.59811707718e-05,0.000334936694907,0.00100744973673,0.000724923730618,0.000278263443934,0.00180775864276,0.000354153506274,0.000306806591967,0.00158174223342,0.00131689974104,0.00116512196948,0.000596688310044,0.00148892186676,0.00143676594132,0.00188044210349,0.000203968235424,0.000502543196898,0.00260167002804,0.000209404919925,0.000688996352232,0.000151776118956,0.000435787468988,0.000209208345437,0.000352077785904,0.00171950636246,0.914139614538,0.935268686199,0.934215291856,0.893555885315,0.879774137767,0.88671102093,0.869433958263,0.905169388389,0.893316264308,0.850592317077,0.907142069112,0.891349169554,0.963049486375,0.888019981816,0.934347651164,0.886947662484,0.967534616603,0.906192499445,0.946509666783,0.912774672705,0.883951022773,0.947450208275,0.86744928665,0.896581152363,0.860647786583,0.927061612753,0.86187338187,0.00178979436864,0.00210149693236,0.00107107767138,0.00229214324804,0.00123499093855,0.000134881868705,0.000796038682625,0.000258178078028,0.000415391732415,0.000702392369637,0.000530917637446,0.00259464402009,0.000220597757323,0.00104379219649,0.000543125848066,0.000134498433133,0.00098108270761,0.00106943008478,3.91006096571e-05,0.000273129046172,8.98454783347e-05,0.00130507861203,0.000462707139723,0.000737507599133,0.000843063070952,6.35268615137e-05,3.58409783499e-05,0.00070616998093,0.00203653987338,0.000369485187639,0.00126339244035,0.000147799740458,0.000157915559456,0.00156232514781,0.000368756054193,0.000687993385762,8.26467960477e-05,0.000706849292037,0.00257743285653,0.00121364843261,0.000152312445186,0.000878217657015,0.00164773506899,0.000426531630167,0.00258752879933,0.000659476882839,0.00352012205854,0.00420059216626,0.00211617121602,0.00149879831716,0.00298725825824,0.000868150044745,0.000473626219561,0.000865617003948,0.00308597256144,0.00198464397938,0.000545054995239,0.00020831406664,0.0027894265306,0.00161371999975,0.000229903080946,0.793920652579,0.914375862626,0.894267713807,0.916445841841,0.902385616494,0.892335357395,0.923133173144,0.809161825435,0.871780364232,0.917732038202,0.919584740414,0.910599782384,0.885849934118,0.925224966274,0.949441826442,0.877201355631,0.944691300794,0.905373779772,0.846032698383,0.949013481374,0.910144356147,0.897091087919,0.923834466091,0.935091666097,0.8716155579,0.920598890708,0.907731182868,0.00166944035003,0.00143289055289,0.00160217284857,0.000534220415442,0.000506316002507,0.0018925519605,0.0016682065436,0.000973540010564,0.000694269081089,0.000463505145955,0.00134751220772,0.00123831817868,0.00124015206989,0.000249034829687,0.00146789339185,0.000612216461899,0.000133976274454,0.000907975855235,0.000249030447157,0.000991198876867,0.000732604493198,0.000520625018346,0.00150069814425,0.00394813304163,0.00278629889013,0.000259592487414,4.36909419571e-05,0.00175666975887,0.000754746406245,0.000199531459695,0.00146743164109,0.000233055576151,0.000370815782915,0.000314927151985,0.000374069082344), .Dim=c(88,3,3))
mu <- structure(c(0.526384118595,0.0790512246193,0.346957169886,0.0754472788943,0.324424173956,0.803516705831,0.340317838215,0.601030728711,0.149191707449,0.11743206955,0.312724991899,0.323521992395), .Dim=c(4,3))
