# Supplementary material for: A probabilistic generative model for quantification of DNA modifications enables analysis of demethylation pathways
Source: Genome Biol. 2016 Mar 14;17:49. doi: 10.1186/s13059-016-0911-6 (PMC4792102; doi:10.1186/s13059-016-0911-6)
Supplement: Additional file 2: — A small example data set. (TBZ2 8 kb) [file 13059_2016_911_MOESM2_ESM.tbz2 › Additional_file_2/README]

1) Please install Lux first as described in the documentation.

2) Run Lux
	./lux method=sample algorithm=hmc engine=nuts max_depth=8 stepsize=0.02 data file=dp_cytosines_data_data.R init=dp_cytosines_data_init.R output file=dp_output.csv
